# Supplementary material for: Genomic characterization of colistin-resistant Klebsiella pneumoniae isolated from intensive care unit patients in Egypt
Source: Ann Clin Microbiol Antimicrob. 2023 Sep 9;22:82. doi: 10.1186/s12941-023-00632-9 (PMC10492301; doi:10.1186/s12941-023-00632-9)
Supplement: Supplementary file 2 — Additional file 2: Table S1. Demographic data of collected colistin-resistant K. pneumoniae isolates. Table S2. MIC Distribution of colistin determined by broth microdilution. Table S3. Assembly statistics of the 17 colistin-resistant K. pneumoniae draft genomes. Table S4. Plasmid replicon types and genetic determinants of virulence, heavy metal resistance and antimicrobial resistance of the colistin-resistant K. pneumoniae isolates. Table S5. Phenotypic and genotypic profiles of antimicrobial resistance for K. pneumoniae isolates. [file 12941_2023_632_MOESM2_ESM.xlsx]

## Sheet: Table S1
Table S1 Demographic data of collected colistin-resistant K. pneumoniae isolates
Isolate number	Clinical origin	Age	Gender	Patient code	Date of collection
K1	Blood	61 Y	Male	938/4231	30-7-2020
K2	Aspirate	67 Y	Male	778/9814	13-8-2020
K3	Blood	5 D	-	546/7455	18-8-2020
K4	Blood	15 D	-	442/3494	18-8-2020
K5	Mini-BAL	81 Y	Female	197/9514	20-9-2020
K6	Mini-BAL	65 Y	Male	590/8716	23-9-2020
K7	Aspirate	72 Y	Male	444/3027	23-9-2020
K8	Urine	52 Y	Male	940/6498	26-9-2020
K9	Swab	32 Y	Male	940/7593	30-9-2020
K10	Mini-BAL	72 Y	Female	940/7812	13-10-2020
K11	Blood	5 d	-	50004892	13-10-2020
K12	Sputum	55 Y	Male	941/8367	19-11-2020
K13	Blood	4 D	-	810/2879	23-11-2020
K14	Blood	8 D	-	2045187	23-11-2020
K15	Urine	70 Y	Female	941/9990	23-11-2020
K16	Blood	4 D	-	5018541	17-12-2020
K17	Blood	72 Y	Female	59053134	19-12-2020
BAL; bronchoalveolar lavage, Y; years, D; days, -; unknown

## Sheet: Table S2
Table S2 MIC Distribution of Colistin determined by Broth microdilution
MIC (µg/ml)	4 µg/ml	8 µg/ml	16 µg/ml	32 µg/ml	64 µg/ml	128 µg/ml
Number of isolates	0	1	4	7	3	2
MIC 50	32 µg/ml
MIC 90	128 µg/ml
Bold figure indicates CLSI breakpoints applied for colistin resistance

## Sheet: Table S3
Table S3 Assembly statistics of the 17 colistin resistant K.pneumoniae draft genomes
Isolate number	Total length	Total number of contigs	Largest contig	GC (%)	N50 (bp)	N75 (bp)	L50	L75
K1	5763267	263	203708	56.66	94424	52992	21	41
K2	5628038	180	593943	56.81	121387	62411	14	30
K3	5601145	267	268277	57.18	106590	53425	18	37
K4	5738021	244	448691	56.79	153853	60488	13	28
K5	5814062	233	388460	56.62	105526	55551	18	36
K6	5743524	241	390343	56.61	101514	56719	18	35
K7	5745104	276	267523	56.83	101529	44564	19	37
K8	6047061	261	278882	56.52	101132	46595	17	36
K9	5846757	251	279875	56.69	120310	63364	16	32
K10	5988203	258	547378	56.51	157067	56037	13	28
K11	5589333	267	349336	57.19	103603	47045	17	37
K12	5638929	240	228085	56.89	94383	64740	20	38
K13	5494346	185	316933	57.36	128756	60884	15	30
K14	5675897	252	291444	57.04	105937	66121	17	33
K15	5928242	278	345124	56.48	101945	50783	17	35
K16	5653489	216	363029	57.14	136110	71475	13	27
K17	5826619	259	265066	56.64	105782	56719	17	35

## Sheet: Table S4
Table S4 Plasmid replicon types and genetic determinants of virulence, heavy metal resistance and antimicrobial resistance of the colistin resistant K. pneumoniae isolates
Isolate number	virulence genes										Heavy metal resistance genes						Acquired antimicrobial resistance genes
K1	fimABCDEFGHIK, mrkABCDFHIJ, entABCDEFS, fyuA, irp1, ybtAEPQSTUX, iucABCD, iutA, iroE, iroN										terWXY, silR						blaTEM-1B, blaTEM-1C, blaSHV-26, blaSHV-78, blaSHV-98, blaSHV-145, blaSHV-179, blaSHV-194, blaSHV-199, blaCTX-M-14b, blaCTX-M-15, blaOXA-9, blaOXA-48, blaNDM-5, aph(3')-Ia, aph(3')-VIb, aac(6')-Ib, aac(6')Ib-cr, aadA1, strA, strB, msrE, mphA, mphE, tetA, qnrS1, sul1, sul2, dfrA5, fosA, catA1, oqxA, oqxB
K2	fimABCDEFGHIK, mrkABCDFHIJ, entABCDEFS, iroE, iroN										terBCDWYZ, silR						blaTEM-1B, blaSHV-40, blaSHV-56, blaSHV-79, blaSHV-85, blaSHV-89, aph(3')-Ia, aac(3)-IIa, aadA1, aadA2b, tetA, sul3, mcr-1, fosA, qnrS1, ,cmlA1, floR, oqxA, oqxB
K3	fimABCDEFGHIK, mrkABCDFHIJ, entABCDEFS,iutA, iroE, iroN										terABCDEWXYZ, pcoABCDERS, silABCFGPRS, merCPRT						blaTEM-1B, blaSHV-94, blaSHV-96, blaSHV-172, blaCTX-M-15, blaOXA-1, blaOXA-10, blaOXA-48, blaNDM-5, bla-NDM-20, aph(3')-Ia, aph(3')-VI, aac(3)-IIa, aac(6')-Il, aac(6')Ib-cr, aadA2, strA, strB, mphA,tetA, qnrS1, sul1, sul2, dfrA12, fosA, catB3, oqxA, oqxB
K4	fimABCDEFGHIK, mrkABCDFHIJ, entABCDEFS, iucABCD, iutA, iroE, iroN, kfuAB										terABCDEWXYZ, silR,merCPRT						blaTEM-1B, blaTEM-1C,bla-SHV-28, blaSHV-106, blaCTX-M-15, blaOXA-9, blaOXA-10, blaNDM-5, aph(3')-Ia, aph(3')-VI, aac(6')-Il, aac(6')-Ib, aac(6')Ib-cr, armA, aadA1, msrE, mphA, mphE, qnrS1, sul1, sul2, dfrA5, dfrA14,fosA, catA1, oqxA, oqxB
K5	fimABCDEFGHIK, mrkABCDFHIJ, entABCDEFS,fyuA, irp1, irp2, ybtAEPQSTUX, iucABCD, iutA, iroE, iroN										terABCDEWXYZ, silR						blaTEM-1b, blaTEM-1C, blaSHV-26, blaSHV-78, blaSHV-98, blaSHV-145, blaSHV-179, blaSHV-194, blaSHV-199, blaCTX-M-14b, blaCTX-M-15, blaOXA-9, blaOXA-48, blaNDM-5, aph(3')-Ia, aph(3')-VI, aac(6')-Ib, aac(6')Ib-cr, armA, aadA1, strA, strB, msrE, mphA, mphE, tetA, qnrS1, sul1, sul2,dfrA5, fosA, catA1, oqxA, oqxB
K6	fimABCDEFGHIK, mrkABCDFHIJ, entABCDEFS, fyuA, irp1,irp2, ybtAEPQSTUX, iucABCD, iutA, iroE, iroN										terABCDEWXYZ, silR						blaTEM-1B, blaTEM-1C, blaSHV-26, blaSHV-78, blaSHV-145, blaSHV-179, blaSHV-194, blaSHV-199, blaCTX-M-14b, blaCTX-M-15, blaOXA-9, blaOXA-48, blaNDM-5, aph(3')-Ia, aph(3')-VI, aac(6')-Ib, aac(6')-Ib-cr, armA, aadA1, strA, strB, msrE, mphA, mphE, tetA, qnrB1, qnrS1, ,sul1, sul2, dfrA5, fosA, catA1, oqxA, oqxB
K7	fimABCDEFGHIK, mrkABCDFHIJ, entABCDEFS, iucABCD, iutA, iroE, iroN, rmpA, rmpA2										terABCDEWXYZ, silR						blaSHV-26, blaSHV-78, blaSHV-98, blaSHV-145, blaSHV-194, blaSHV-199, blaOXA-48, blaNDM-1, aph(3')-Ia, aph(3')-VI, aac(6')-Ib-Hangzhou, aac(6')Ib-cr, rmtF, strA, strB, mphA, tetA, qnrB1, sul2, dfrA14, fosA, ARR-2, catA1, oqxA, oqxB
K8	fimABCDEFGHIK, mrkABCDFHIJ, entABCDEFS, fyuA, irp1,irp2, ybtAEPQSTUX, iucABCD, iutA, iroE, iroN										terABCDEWXYZ, silAR						blaTEM-1B, blaTEM-1C, blaSHV-11, blaSHV-67, blaCTX-M-15, blaCTX-M-14b, blaOXA-9, blaOXA-48, blaNDM-5 aph(3')-Ia, aph(3')-VI, strA, strB, aadA1, aac(6')Ib-cr, rmtF, sul1, dfrA5, fosA, ARR-2, catA1, mphA, qnrB1, qnrS1, oqxA, oqxB
K9	fimABCDEFGHIK, mrkABCDFHIJ, entABCDEFS, fyuA, irp1, irp2, ybtAEPQSTUX, iucABCD, iutA, iroE, iroN										terABCDEWXYZ, silAR						blaTEM-1A, blaSHV-11, blaSHV-67, blaCTX-M-14b, blaOXA-9, blaOXA-48, blaNDM-5, aph(3')-Ia, aph(3')-VI, aac(6')-Ib, rmtF, aadA1, strA, strB, msrE, mphA, qnrB1, qnrS1, sul1, dfrA5, fosA, oqxA, oqxB
K10	fimABCDEFGHIK, mrkABCDFHIJ, entABCDEFS, fyuA, irp1, irp2, ybtAEPQSTUX, iutA, iroE, iroN										terABCDEWXYZ, silAR						blaSHV-11, blaSHV-67, blaCTX-M-14b, blaCTX-M-15, blaOXA-9, blaOXA-48, blaNDM-5, aph(3')-Ia, aac(6')-Ib, aac(6')-Ib-cr, armA, aadA1, strA, strB, mphE, qnrS1, sul1, sul2, dfrA5, fosA, ARR-3, catB3, oqxA, oqxB
K11	fimABCDEFGHIK, mrkABCDFHIJ, entABCDEFS, fyuA, irp1, irp2, ybtAEPQSTUX, iutA iroE, iroN										pcoBCERS, silBEGR, merCPRT						blaSHV-40, blaSHV-56, blaSHV-79, blaSHV-85, blaSHV-89, blaOXA-10, blaOXA-48, blaNDM-5, aac(6')-Il, qnrS1, sul1, fosA, oqxA, oqxB
K12	fimABCDEFGHIK, mrkABCDFHIJ, entABCDEFS, fyuA, irp1, irp2, ybtAEPQSTUX, iutA, iroE, iroN										silR						blaSHV-26, blaSHV-78, blaSHV-98, blaSHV-145, blaSHV-179, blaSHV-194, blaSHV-199, blaCTX-M-14b, blaOXA-48, blaNDM-5, strA, msrE, mphA, mphE, tetA, qnrS1, sul2, fosA, catA1, oqxA, oqxB
K13	fimABCDEFGHIK, mrkABCDFHIJ, entABCDEFS, fyuA, irp1,irp2, ybtAEPQSTUX, iutA, iroE, iroN										silAR						blaSHV-182, blaOXA-48, blaNDM-1, aac(6')-Ib-Hangzhou, aac(6')Ib-cr, rmtF, qnrB1, fosA, ARR-2, oqxA, oqxB
K14	fimABCDEFGHIK, mrkABCDFHIJ, entABCDEFS, fyuA, irp1, irp2, ybtAEPQSTUX, iroE, iroN										pcoABCDERS, silABCEFGPRS, merCPRT						blaTEM-1B, blaSHV-40, blaSHV-56, blaSHV-79, blaSHV-85, blaSHV-89, blaCTX-M-15, blaOXA-10, blaOXA-48, blaNDM-5, aph(3')-Ia, aac(3)-IIa, aac(6')-Il, aadA1, qnrS1, sul1, dfrA1, fosA, oqxA, oqxB
K15	fimABCDEFGHIK, mrkABCDFHIJ, entABCDEFS, iucABCD, iutA, iroE, iroN										terABCDEWXYZ, pcoABCDER, silABCEFGPRS, arsABCR						blaTEM-1B, blaTEM-1C, blaSHV-26, blaSHV-78, blaSHV-98, blaSHV-145, blaSHV-179, blaSHV-194, blaSHV-199, blaCTX-M-15, blaCTX-M-14b, blaNDM-5, aph(3')-Ia, aph(3')-VI, aac(6')-Ib, aac(6')Ib-cr, aadA1, strA, strB, msrE, mphA,qnrS1, sul1, sul2, dfrA5, fosA, catA1, oqxA, oqxB
K16	fimABCDEFGHIK, mrkABCDFHIJ, entABCDEFS, fyuA, irp1, irp2, ybtAEPQSTUX, iutA, iroE, iroN										terABCDEXYZ, pcoABCDERS, silABCGPRS, merRT						blaTEM-1B, blaSHV-94, blaSHV-96, blaSHV-172, blaCTX-M-15, blaOXA-10, blaOXA-48, blaNDM-5, blaNDM-20, aph(3')-Ia, aac(3)-IIa, aac(6')-Il, aac(6')Ib-cr, aadA2, strA, strB, mphA, tetA, qnrS1, sul1, sul2, dfrA12, fosA, oqxA, oqxB
K17	fimABCDEFGHIK, mrkABCDFHIJ, entABCDEFS, fyuA, irp1, irp2, ybtAEPQSTUX, iucABCD, iutA, iroE, iroN										terABCDEWXYZ, silR						blaTEM-1B, blaTEM-1C, blaSHV-26, blaSHV-78, blaSHV-98, blaSHV-145, blaSHV-179, blaSHV-194, blaSHV-199, blaCTX-M-14b, blaCTX-M-15, blaCTX-M-163, blaCTX-M-194, blaCTX-M-219, blaOXA-9, blaOXA-48, blaNDM-5, aph(3')-Ia, aph(3')-VI, aac(6')-Ib, aac(6')Ib-cr, strA, strB, msrE, mphA, mphE, tetA, qnrB1, qnrS1, sul1, sul2, dfrA5, fosA, catA1, oqxA, oqxB
* refers to a premature stop codon
[truncated: 5 more columns]

## Sheet: Table S5
Table S5 Phenotypic and genotypic profiles of antimicrobial resistance for K. pneumoniae isolates
Isolate number	Class / Antibiotics						Genetic determinants of resistance
K1	Penicillins ± β-lactamase inhibitors:						blaTEM-1B, blaTEM-1C, blaSHV-26, blaSHV-78, blaSHV-98, blaCTX-M-14b, blaCTX-M-15, blaNDM-5, blaOXA-48
	Piperacillin, piperacillin-tazobactam, amoxicillin-clavulanate
	Cephalosporins:						blaSHV-98, blaCTX-M-14b, blaCTX-M-15, blaNDM-5
	Cefepime, ceftriaxone, ceftazidime, ceftazidime-avibactam
	Monobactams:						blaSHV-98, blaCTX-M-14b, blaCTX-M-15
	Aztreonam
	Carbapenems:						blaNDM-5, blaOXA-48
	Imipenem, meropenem, ertapenem
	Aminogylcosides:						aph(3')-VIb, aac(6')-Ib-cr, aac(6')-Ib
	Amikacin, gentamicin, tobramycin
	Macrolides:						msrE, mphA
	Azithromycin
	Glycylcyclines:						Not detected
	Tigecycline
	Fluoroquinolones:						aac(6')-Ib-cr, qnrS1, OqxA, OqxB, gyrA (S83F, D87N), parC (S80I), acrR (P161R, G164A, F172S, R173G, L195V, F197I, K201M)
	Ciprofloxacin, levofloxacin
	Folate pathway antagonists						sul1, sul2, dfrA5
	Sulphamethoxazole-trimethoprim
	Polymyxins						Deleterious amino acid substitution of MgrB: G37S and deleterious amino acid substitution of ArnT: L54H
	Colistin
K2	Penicillins ± β-lactamase inhibitors:						blaTEM-1B, blaSHV-40, blaSHV-56, blaSHV-79, blaSHV-85, blaSHV-89
	Piperacillin, piperacillin-tazobactam, amoxicillin-clavulanate
	Cephalosporins:						blaSHV-40
	Cefepime, ceftriaxone, ceftazidime
	Monobactams:						blaSHV-40
	Aztreonam
	Carbapenems:						ompK36 (A217S, N218H) and ompK37 (I70M, I128M, N230G)
	Meropenem, ertapenem
	Aminogylcosides:						aac(3)-IIa
	Gentamicin, tobramycin
	Macrolides:						Not detected
	Azithromycin
	Tetracyclines:						tetA
	Doxycycline
	Fluoroquinolones:						qnrS1, OqxA, OqxB, gyrA(p.S83I), parC (S80I),acrR (P161R, G164A, F172S, R173G, L195V, F197I, K201M)
	Ciprofloxacin, levofloxacin
	Polymyxins						mcr-1.1 and deleterious amino acid substitution of; PmrA, D86E; PmrC, S257L; ArnT, G164S
	Colistin
K3	Penicillins ± β-lactamase inhibitors:						blaTEM-1B, blaOXA-1, blaOXA-10, blaCTX-M-15, blaNDM-5, blaNDM-20, blaOXA-48
	Piperacillin, piperacillin-tazobactam, amoxicillin-clavulanate
	Cephalosporins:						blaOXA-1, blaCTX-M-15, blaNDM-5, blaNDM-20
	Cefepime, ceftriaxone, ceftazidime, ceftazidime-avibactam
	Monobactams:						blaOXA-10, blaCTX-M-15
	Aztreonam
	Carbapenems:						blaNDM-5, blaNDM-20, blaOXA-48
	Imipenem, meropenem, ertapenem
	Aminogylcosides:						aac(3)-IIa, aac(6')-Il, aac(6')-Ib-cr
	Gentamicin, tobramycin
	Macrolides:						mphA
	Azithromycin
	Tetracyclines:						tetA
	Doxycycline
	Fluoroquinolones:						aac(6')-Ib-cr, qnrS1, OqxA, OqxB, acrR (P161R, G164A, F172S, R173G, L195V, F197I, K201M)
	Ciprofloxacin, levofloxacin
	Folate pathway antagonists						sul1, sul2, dfrA12
	Sulphamethoxazole-trimethoprim
	Polymyxins						ISKpn14 insertional inactivation of mgrB at nucleotide +81
	Colistin
K4	Penicillins ± β-lactamase inhibitors:						blaTEM-1B, blaTEM-1C, blaOXA-10, blaSHV-106, blaCTX-M-15 , blaNDM-5
	Piperacillin, piperacillin-tazobactam, amoxicillin-clavulanate
	Cephalosporins:						blaSHV-106, blaCTX-M-15 , blaNDM-5
	Cefepime, ceftriaxone, ceftazidime, ceftazidime-avibactam
	Monobactams:						blaOXA-10, blaSHV-106, blaCTX-M-15
	Aztreonam
	Carbapenems:						blaNDM-5
	Imipenem, meropenem, ertapenem
	Aminogylcosides:						aac(6')-Il, aac(6')-Ib ,aph(3')-VI , aac(6')-Ib-cr, armA
	Amikacin, gentamicin, tobramycin
	Macrolides:						msrE, mphA
	Azithromycin
	Fluoroquinolones:						qnrS1, aac(6')-Ib-cr, OqxA, OqxB, acrR (P161R, G164A, F172S, R173G, L195V, F197I, K201M)
	Ciprofloxacin, levofloxacin
	Folate pathway antagonists						sul1, sul2, dfrA5, dfrA14
	Sulphamethoxazole-trimethoprim
	Polymyxins						ISKpn14 insertional inactivation of mgrB at nucleotide +35 and deleterious amino acid substitution of; PmrC, S257L; ArnB, G47D
	Colistin
K5	Penicillins ± β-lactamase inhibitors:						blaTEM-1B, blaTEM-1C, blaSHV-26 , blaSHV-78, blaSHV-98, blaCTX-M-14b, blaCTX-M-15, blaNDM-5, blaOXA-48
	Piperacillin, piperacillin-tazobactam, amoxicillin-clavulanate
	Cephalosporins:						blaSHV-98, blaCTX-M-14b, blaCTX-M-15, blaNDM-5
	Cefepime, ceftriaxone, ceftazidime, ceftazidime-avibactam
	Monobactams:						blaSHV-98, blaCTX-M-14b, blaCTX-M-15
	Aztreonam
	Carbapenems:						blaNDM-5, blaOXA-48
	Imipenem, meropenem, ertapenem
	Aminogylcosides:						aph(3')-VI, aac(6')-Ib-cr, aac(6')-Ib, armA
	Amikacin, gentamicin, tobramycin
	Macrolides:						msrE, mphA
	Azithromycin
	Tetracyclines:						tetA
	Doxycycline
	Fluoroquinolones:						qnrS1, aac(6')-Ib-cr, OqxA, OqxB, gyrA (S83F, D87N), parC (p.S80I), acrR (P161R, G164A, F172S, R173G, L195V, F197I, K201M)
	Ciprofloxacin, levofloxacin
	Folate pathway antagonists						sul1, sul2, dfrA5
	Sulphamethoxazole-trimethoprim
	Polymyxins						ISKpn14 insertional inactivation of mgrB at nucleotide +119
	Colistin
K6	Penicillins ± β-lactamase inhibitors:						blaTEM-1B, blaTEM-1C, blaSHV-26, blaSHV-78, blaSHV-98 , blaCTX-M-14b, blaCTX-M-15, blaNDM-5, blaOXA-48
	Piperacillin, piperacillin-tazobactam, amoxicillin-clavulanate
	Cephalosporins:						blaSHV-98 , blaCTX-M-14b, blaCTX-M-15, blaNDM-5
	Cefepime, ceftriaxone, ceftazidime, ceftazidime-avibactam
	Monobactams:						blaSHV-98 , blaCTX-M-14b, blaCTX-M-15
	Aztreonam
	Carbapenems:						blaNDM-5, blaOXA-48
	Imipenem, meropenem, ertapenem
	Aminogylcosides:						aac(6')-Ib, aph(3')-VI, aac(6')-Ib-cr, armA
	Amikacin, gentamicin, tobramycin
	Macrolides:						msrE, mphA
	Azithromycin
	Tetracyclines:						tetA
	Doxycycline
	Fluoroquinolones:						qnrS1, qnrB1, aac(6')-Ib-cr, OqxA, OqxB,, gyrA (S83F,D87N), parC (S80I), acrR (P161R, G164A, F172S, R173G, L195V, F197I, K201M)
	Ciprofloxacin, levofloxacin
	Folate pathway antagonists						sul1, sul2, dfrA5
	Sulphamethoxazole-trimethoprim
	Polymyxins						Partial deletion of mgrB (131 bp instead of 144) leading to amino acids deletion; F44_W47del and deleterious amino acid susbtitution of; PhoQ, L322Q and Q435H; PmrB, T89P; ArnT: L54H
	Colistin
K7	Penicillins ± β-lactamase inhibitors:						blaSHV-26, blaSHV-78, blaSHV-98, blaNDM-1, blaOXA-48
	Piperacillin, piperacillin-tazobactam, amoxicillin-clavulanate
	Cephalosporins:						blaSHV-98, blaNDM-1
	Cefepime, ceftriaxone, ceftazidime, ceftazidime-avibactam
	Carbapenems:						blaNDM-1, blaOXA-48
	Imipenem, meropenem, ertapenem
	Aminogylcosides:						aac(6')-Ib-Hangzhou, aac(6')-Ib-cr, aph(3')-VI, rmtF
	Amikacin, gentamicin, tobramycin
	Macrolides:						mphA
	Azithromycin
	Tetracyclines:						tetA
	Doxycycline
	Fluoroquinolones:						qnrB1, OqxA, OqxB, aac(6')-Ib-cr, gyrA (S83F, D87N), parC (S80I), acrR (P161R, G164A, F172S, R173G, L195V, F197I, K201M)
	Ciprofloxacin, levofloxacin
	Folate pathway antagonists						sul2, dfrA14
	Sulphamethoxazole-trimethoprim
	Polymyxins						Deleterious amino acid susbstitution of PmrB: T134P
	Colistin
K8	Penicillins ± β-lactamase inhibitors:						blaTEM-1B, blaTEM-1C, blaSHV-11, blaCTX-M-14b, blaCTX-M-15, blaNDM-5, blaOXA-48
	Piperacillin, piperacillin-tazobactam, amoxicillin-clavulanate
	Cephalosporins:						blaCTX-M-14b, blaCTX-M-15, blaNDM-5
	Cefepime, ceftriaxone, ceftazidime, ceftazidime-avibactam
	Monobactams:						blaCTX-M-14b, blaCTX-M-15
	Aztreonam
	Carbapenems:						blaNDM-5, blaOXA-48
	Imipenem, meropenem, ertapenem
	Aminogylcosides:						aac(6')-Ib-cr, aph(3')-VI, rmtF
	Amikacin, gentamicin, tobramycin
	Macrolides:						mphA
	Azithromycin
	Glycylcyclines:						Not detected
	Tigecycline
	Fluoroquinolones:						qnrB1, qnrS1, aac(6')-Ib-cr, aac(6')Ib-cr, OqxA, OqxB, , gyrA (S83I), parC (S80I), acrR (P161R, G164A, F172S, R173G, L195V, F197I, K201M)
	Ciprofloxacin, levofloxacin
	Folate pathway antagonists						sul1, dfrA5
	Sulphamethoxazole-trimethoprim
	Polymyxins						ISKpn14 insertional inactivation at promoter region of mgrB at nucleotide -37
	Colistin
K9	Penicillins ± β-lactamase inhibitors:						blaTEM-1A, blaSHV-11, blaCTX-M-14b, blaNDM-5, blaOXA-48
	Piperacillin, piperacillin-tazobactam, amoxicillin-clavulanate
	Cephalosporins:						blaCTX-M-14b, blaNDM-5
	Cefepime, ceftriaxone, ceftazidime, ceftazidime-avibactam
	Monobactams:						blaCTX-M-14b
	Aztreonam
	Carbapenems:						blaNDM-5, blaOXA-48
	Imipenem, meropenem, ertapenem
	Aminogylcosides:						aac(6')-Ib, aac(6')-Ib-cr, aph(3')-VI
	Amikacin, gentamicin, tobramycin
	Macrolides:						msrE, mphA
	Azithromycin
	Fluoroquinolones:						qnrS1, aac(6')-Ib-cr, OqxA, OqxB, gyrA (S83I), parC (S80I), acrR (P161R, G164A, F172S, R173G, L195V, F197I, K201M)
	Ciprofloxacin, levofloxacin
	Folate pathway antagonists						sul1, sul2, dfrA5
	Sulphamethoxazole-trimethoprim
	Polymyxins						Deleterious amino acid susbstitution of PmrA: G53V
	Colistin
K10	Penicillins ± β-lactamase inhibitors:						blaTEM-1B, blaTEM-1C, blaSHV-11, blaCTX-M-14b, blaCTX-M-15, blaNDM-5, blaOXA-48
	Piperacillin, piperacillin-tazobactam, amoxicillin-clavulanate
	Cephalosporins:						blaCTX-M-14b, blaCTX-M-15, blaNDM-5
	Cefepime, ceftriaxone, ceftazidime, ceftazidime-avibactam
	Monobactams:						blaCTX-M-14b, blaCTX-M-15
	Aztreonam
	Carbapenems:						blaNDM-5, blaOXA-48
	Imipenem, meropenem, ertapenem
	Aminogylcosides:						aac(6')-Ib, aac(6')-Ib-cr, armA
	Amikacin, gentamicin, tobramycin
	Macrolides:						msrE, mphA
	Azithromycin
	Fluoroquinolones:						qnrS1, aac(6')-Ib-cr, OqxA, OqxB, gyrA (S83I), parC (S80I), acrR (P161R, G164A, F172S, R173G, L195V, F197I, K201M)
	Ciprofloxacin, levofloxacin
	Folate pathway antagonists						sul1, sul2, dfrA5
	Sulphamethoxazole-trimethoprim
	Polymyxins						Deleted mgrB locus
	Colistin
K11	Penicillins ± β-lactamase inhibitors:						blaOXA-10, blaSHV-40, blaSHV-56, blaSHV-79, blaSHV-85, blaSHV-89, blaNDM-5, blaOXA-48
	Piperacillin, piperacillin-tazobactam, amoxicillin-clavulanate
	Cephalosporins:						blaSHV-40, blaNDM-5
	Cefepime, ceftriaxone, ceftazidime, ceftazidime-avibactam
	Carbapenems:						blaNDM-5, blaOXA-48
	Imipenem, meropenem, ertapenem
	Aminogylcosides:						aac(6')-Il
	Tobramycin
	Macrolides:						Not detected
	Azithromycin
	Fluoroquinolones:						qnrS1, OqxA, OqxB, acrR (P161R, G164A, F172S, R173G, L195V, F197I, K201M)
	Ciprofloxacin, levofloxacin
	Polymyxins						ISKpn26 insertional inactivation of mgrB at nucleotide +74
	Colistin
K12	Penicillins ± β-lactamase inhibitors:						blaSHV-26 , blaSHV-78, blaSHV-98, blaCTX-M-14b, blaNDM-5, blaOXA-48
	Piperacillin, piperacillin-tazobactam, amoxicillin-clavulanate
	Cephalosporins:						blaSHV-98, blaCTX-M-14b, blaNDM-5
	Cefepime, ceftriaxone, ceftazidime, ceftazidime-avibactam
	Monobactams:						blaSHV-98, blaCTX-M-14b
	Aztreonam
	Carbapenems:						blaNDM-5, blaOXA-48
	Imipenem, meropenem, ertapenem
	Aminogylcosides:						Non detected
	Amikacin, gentamicin, tobramycin
	Macrolides:						msrE, mphA
	Azithromycin
	Tetracyclines:						tetA
	Doxycycline
	Fluoroquinolones:						qnrS1, OqxA, OqxB , gyrA(S83F, D87N),parC (S80I), acrR (P161R, G164A, F172S, R173G, L195V, F197I, K201M)
	Ciprofloxacin, levofloxacin
	Polymyxins						ISKpn14 insertional inactivation of mgrB at nucleotide +118
	Colistin
K13	Penicillins ± β-lactamase inhibitors:						blaNDM-1, blaOXA-48
	Piperacillin, piperacillin-tazobactam, amoxicillin-clavulanate
	Cephalosporins:						blaNDM-1
	Cefepime, ceftriaxone, ceftazidime, ceftazidime-avibactam
	Carbapenems:						blaNDM-1, blaOXA-48
	Imipenem, meropenem, ertapenem
	Aminogylcosides:						aac(6')-Ib-cr, aac(6')-Ib-Hangzhou, rmtF
	Amikacin, gentamicin, tobramycin
	Macrolides:						Not detected
	Azithromycin
	Fluoroquinolones:						qnrB1, aac(6')-Ib-cr, OqxA ,OqxB, parC (S80I), gyrA (S83I), acrR (P161R, G164A, F172S, R173G, L195V, F197I, K201M)
	Ciprofloxacin, levofloxacin
	Polymyxins						Partial deletion of mgrB (133 bp instead of 144) leading to amino acids deletion; I45_W47del
	Colistin
K14	Penicillins ± β-lactamase inhibitors:						blaTEM-1B, blaOXA-10, blaSHV-40, blaSHV-56, blaSHV-79, blaSHV-85, blaSHV-89, blaCTX-M-15, blaNDM-5, blaOXA-48
	Piperacillin, piperacillin-tazobactam, amoxicillin-clavulanate
	Cephalosporins:						blaSHV-40, blaCTX-M-15, blaNDM-5
	Cefepime, ceftriaxone, ceftazidime, ceftazidime-avibactam
	Monobactams:						blaOXA-10, blaSHV-40, blaCTX-M-15
	Aztreonam
	Carbapenems:						blaNDM-5, blaOXA-48
	Imipenem, meropenem, ertapenem
	Aminogylcosides:						aac(3)-IIa, aac(6')-Il
	Gentamicin, tobramycin
	Fluoroquinolones:						qnrS1, OqxA, OqxB, acrR (P161R, G164A, F172S, R173G, L195V, F197I, K201M)
	Ciprofloxacin, levofloxacin
	Folate pathway antagonists						sul1, dfrA1
	Sulphamethoxazole-trimethoprim
	Polymyxins						ISKpn26 insertional inactivation of mgrB at nucleotide +74
	Colistin
K15	Penicillins ± β-lactamase inhibitors:						blaTEM-1B, blaTEM-1C, blaSHV-26, blaSHV-78, ,blaSHV-98, blaCTX-M-14b, blaCTX-M-15, blaNDM-5, blaOXA-48
	Piperacillin, piperacillin-tazobactam, amoxicillin-clavulanate
	Cephalosporins:						blaSHV-98, blaCTX-M-14b, blaCTX-M-15, blaNDM-5
	Cefepime, ceftriaxone, ceftazidime, ceftazidime-avibactam
	Monobactams:						blaSHV-98, blaCTX-M-14b, blaCTX-M-15
	Aztreonam
	Carbapenems:						blaNDM-5, blaOXA-48
	Imipenem, meropenem, ertapenem
	Aminogylcosides:						aac(6')-Ib, aac(6')-Ib-cr, aph(3')-VI
	Amikacin, gentamicin, tobramycin
	Macrolides:						msrE, mphA
	Azithromycin
	Fluoroquinolones:						qnrS1, OqxA, OqxB, aac(6')-Ib-cr , gyrA (S83F, D87N), parC (S80I), acrR (P161R, G164A, F172S, R173G, L195V, F197I, K201M)
	Ciprofloxacin, levofloxacin
	Folate pathway antagonists						sul1, sul2, dfrA5
	Sulphamethoxazole-trimethoprim
	Polymyxins						Mutation of guanine to adenine at the upstream region of mgrB at the ribosomal binding site at position -10
	Colistin
K16	Penicillins ± β-lactamase inhibitors:						blaTEM-1B, blaOXA-10, blaCTX-M-15, blaNDM-5, blaNDM-20, blaOXA-48
	Piperacillin, piperacillin-tazobactam, amoxicillin-clavulanate
	Cephalosporins:						blaCTX-M-15, blaNDM-5, blaNDM-20
	Cefepime, ceftriaxone, ceftazidime, ceftazidime-avibactam
	Monobactams:						blaOXA-10, blaCTX-M-15
	Aztreonam
	Carbapenems:						blaNDM-5, blaNDM-20, blaOXA-48
	Imipenem, meropenem, ertapenem
	Aminogylcosides:						aac(6')-Il, aac(6')-Ib-cr, aac(3)-IIa
	Tobramycin
	Macrolides:						mphA
	Azithromycin
	Tetracyclines:						tetA
	Doxycycline
	Fluoroquinolones:						qnrS1, OqxA, OqxB, aac(6')-Ib-cr ,acrR (P161R, G164A, F172S, R173G, L195V, F197I, K201M)
	Ciprofloxacin, levofloxacin
	Folate pathway antagonists						sul1, sul2, dfrA12
	Sulphamethoxazole-trimethoprim
	Polymyxins						ISKpn14 insertional inactivation of mgrB at nucleotide +81
	Colistin
K17	Penicillins ± β-lactamase inhibitors:						blaTEM-1B, blaTEM-1C, blaSHV-26, blaSHV-78, blaSHV-98, blaCTX-M-14b, blaCTX-M-15, blaCTX-M-163, blaCTX-M-194, blaCTX-M-219, blaNDM-5, blaOXA-48
	Piperacillin, piperacillin-tazobactam, amoxicillin-clavulanate
	Cephalosporins:						blaSHV-98, blaCTX-M-14b, blaCTX-M-15, blaCTX-M-163, blaCTX-M-194, blaCTX-M-219, blaNDM-5
	Cefepime, ceftriaxone, ceftazidime, ceftazidime-avibactam
	Monobactams:						blaSHV-98, blaCTX-M-14b, blaCTX-M-15, blaCTX-M-163, blaCTX-M-194, blaCTX-M-219
	Aztreonam
	Carbapenems:						blaNDM-5, blaOXA-48
	Imipenem, meropenem, ertapenem
	Aminogylcosides:						aph(3')-VI, aac(6')-Ib, aac(6')-Ib-cr
	Amikacin, gentamicin, tobramycin
	Macrolides:						msrE, mphA
	Azithromycin
	Tetracyclines:						tetA
	Doxycycline
	Fluoroquinolones:						qnrB1, qnrS1, OqxA, OqxB, aac(6')-Ib-cr , gyrA (S83F, D87N), parC (S80I), acrR (P161R, G164A, F172S, R173G, L195V, F197I, K201M)
	Ciprofloxacin, levofloxacin
	Folate pathway antagonists						sul1, sul2, drfA5
	Sulphamethoxazole-trimethoprim
	Polymyxins						Partial deletion of mgrB (131 bp instead of 144) leading to amino acids deletion; F44_W47del and deleterious amino acid substitution of ArnT: L54H
	Colistin
